# Supplementary material for: Cultural isolation of spore-forming bacteria in human feces using bile acids
Source: Sci Rep. 2020 Sep 14;10:15041. doi: 10.1038/s41598-020-71883-1 (PMC7490687; doi:10.1038/s41598-020-71883-1)
Supplement: Supplementary file 1 — Supplementary Information. [file 41598_2020_71883_MOESM1_ESM.xlsx]

## Sheet: Sheet3
Supplementary Table S1 CFU of ethanol-treated fecal samples with treatment of BAs
	cfu/ g wet feces
	mean	±SD	median	Range
TCA	5.74×103	6.09×103	2.20×103	5.0×102 - 1.84×104
TCDCA	7.91×103	6.76×103	6.00×103	1.2×103 - 2.00×104
TUDCA	3.20×103	4.45×103	1.35×103	0.00 - 1.39×104
TDCA	3.79×103	6.60×103	1.10×103	1.00×102 - 2.04×104
TLCA	3.56×103	6.72×103	4.0×102	1.50×102 - 1.98×104
GCA	2.57×104	3.30×104	2.05×103	5.00×102 - 7.76×104
GCDCA	2.15×104	2.85×104	5.45×103	2.00×102 - 7.04×104
GUDCA	5.81×103	9.82×103	1.15×103	1.00×102 - 2.95×104
GDCA	2.78×104	3.03×104	9.2×103	5.00×102 - 8.24×104
GLCA	3.09×103	4.81×103	7.00×102	1.50×102 - 1.46×104
CA	4.61×103	5.63×103	1.15×103	5.00×102 - 1.48×104
CDCA	4.31×103	4.89×103	1.60×103	0.00 - 1.24×104
UDCA	3.02×103	4.56×103	7.00×102	0.00 - 1.33×104
DCA	3.07×103	5.74×103	7.00×102	0.00 - 1.70×104
LCA	2.81×103	4.29×103	6.00×102	1.00×102 - 1.29×104
BA untreated	3.66×103	6.56×103	3.00×102	0.00 -1.93×104
EtOH-BA untreated	1.64×109	1.76×109	9.90×108	2.40×108 - 5.12×109

## Sheet: Sheet2
Supplementary Table S2 List of isolates in this study
OTU ID	Ethanol treatment	With BA						w/o BA	Donor*		Identity (%)
		TCA	TCDCA	GCA	GCDCA	GDCA	Other			Closest raltive species		Accession no.
20	-	-	-	-	-	-	-	-	AEF	Bifidobacterium faecale	99.19	LC515562
32	-	-	-	-	-	-	-	-	F	Bifidobacterium bifidum	99.86	LC515573
1010	-	-	-	-	-	-	-	-	CFG	Bifidobacterium pseudocatenulatum	98.91	LC515620
36	-	-	-	-	-	-	-	-	ACD	Bifidobacterium longum subsp. longum	99.85	LC515577
14	+/-	-	-	-	-	-	+	-	CDEFG	Collinsella aerofaciens	99.7	LC515556
11	+/-	+	-	+	+	-	+	-	CE	Eggerthella lenta	100	LC515553
209	+	-	-	-	-	-	+	-	C	Eggerthella lenta	98.82	LC515635
38	-	-	-	-	-	-	-	-	CG	Bacteroides dorei	100	LC515579
49	-	-	-	-	-	-	-	-	BCEG	Bacteroides uniformis	99.93	LC515590
50	-	-	-	-	-	-	-	-	E	Bacteroides stercoris	98.85	LC515591
63	-	-	-	-	-	-	-	-	C	Bacteroides fragilis	99.68	LC515601
75	-	-	-	-	-	-	-	-	D	Bacteroides massiliensis	99.71	LC515611
1014	-	-	-	-	-	-	-	-	D	Bacteroides koreensis	99.49	LC515624
1016	-	-	-	-	-	-	-	-	D	Bacteroides vulgatus	98.88	LC515625
1017	-	-	-	-	-	-	-	-	E	Bacteroides finegoldii	99.28	LC515626
208	-	-	-	-	-	-	-	-	C	Bacteroides stercoris	99.85	LC515634
18	+/-	-	-	-	-	-	+	-	BDE	Parabacteroides distasonis	99.2	LC515560
66	+	-	-	-	-	+	-	-	E	Bacillus wiedmannii	100	LC515603
57	+	-	-	-	-	-	+	-	AG	Bacillus subtilis subsp. subtilis	99.93	LC515597
58	+	-	-	-	-	-	+	-	B	Enterococcus durans	100	LC515598
46	+	+	-	-	-	-	-	-	B	Lactococcus lactis subsp. lactis	99.93	LC515587
67	-	-	-	-	-	-	-	-	C	Streptococcus gallolyticus subsp. pasteurianus	100	LC515604
76	-	-	-	-	-	-	-	-	C	Streptococcus gallolyticus subsp. pasteurianus	100	LC515612
1	+	+	+	+	+	+	+	+	A	Clostridium butyricum	99.19	LC515543
2	+	+	+	-	+	+	+	-	BCD	Clostridium paraputrificum	99.78	LC515544
4	+	+	+	+	+	+	+	+	ACEF	Clostridium saudiense	99.57	LC515546
13	+	-	+	-	-	+	+	-	A	Clostridium butyricum	99.92	LC515555
29	+	-	+	-	-	+	+	-	G	Clostridium perfringens	99.85	LC515570
64	+	-	-	-	-	-	+	-	C	Clostridium paraputrificum	99.78	LC515602
71	+	-	-	+	-	+	-	-	E	Clostridium butyricum	96.83	LC515608
74	+	-	-	-	-	-	-	-	A	Clostridium butyricum	99.93	LC515610
101	+	-	-	+	+	+	+	-	E	Clostridium saudiense	96.45	LC515613
204	+	-	-	+	-	-	+	-	CE	Clostridium disporicum	100	LC515630
302	+	-	-	-	-	-	+	-	B	Clostridium clostridioforme	99.64	LC515639
6	+	+	+	+	+	-	+	-	F	Agathobacter rectalis	99.86	LC515548
44	+	-	-	+	-	-	-	-	A	Anaerobutyricum soehngenii	99.63	LC515585
45	+	+	-	+	+	-	-	-	BE	Anaerostipes caccae	99.71	LC515586
109	+/-	-	-	+	-	-	-	-	C	Anaerostipes hadrus	99.93	LC515619
12	+	-	-	+	+	+	+	-	BDFG	Blautia wexlerae	99.56	LC515554
24	+	+	+	+	+	+	+	-	ADFG	Blautia faecis	99.55	LC515565
59	+	-	-	-	-	-	+	-	F	Blautia obeum	97.92	LC515599
201	+	-	-	+	+	-	-	-	E	Blautia luti	98.66	LC515627
203	+	-	+	-	+	-	+	-	DF	Blautia provencensis	98.47	LC515629
2011	+	-	-	+	-	-	-	-	A	Blautia obeum	99.55	LC515637
1011	+	-	-	-	-	+	-	-	F	Clostridium herbivorans	94.21	LC515621
27	+	+	+	-	-	-	-	-	AF	Clostridium clostridioforme	94.71	LC515568
30	+	-	+	-	-	-	-	-	E	Clostridium bolteae	99.79	LC515571
33	+	-	-	+	-	-	+	-	DE	Clostridium aldenense	99.48	LC515574
53	+	-	+	+	+	-	+	-	G	Clostridium citroniae	99.63	LC515593
202	+	+	-	+	-	+	+	-	EG	Clostridium bolteae	99.56	LC515628
207	+	-	-	-	-	-	+	-	D	Lachnoclostridium pacaense	99.71	LC515633
37	+	-	-	+	-	-	-	-	F	Clostridium aerotolerans	93.79	LC515578
48	+	-	-	+	-	-	+	-	G	Clostridium amygdalinum	94.51	LC515589
25	+	-	-	-	-	-	+	-	AG	Clostridium symbiosum	99.78	LC515566
106	+	-	-	+	-	-	+	-	D	Dorea longicatena	99.93	LC515617
43	+	+	+	-	-	-	-	-	A	Eisenbergiella massiliensis	99.79	LC515584
205	+	+	-	-	-	-	-	-	D	Eisenbergiella tayi	99.29	LC515631
41	+	-	-	+	+	+	-	-	A	Eubacterium ventriosum	99.78	LC515582
10	+	+	+	-	-	-	+	-	A	Faecalicatena contorta	99.57	LC515552
35	+	+	-	+	-	-	-	+	C	Faecalimonas umbilicata	99.78	LC515576
102	+	-	-	+	-	-	-	-	D	Fusicatenibacter saccharivorans	99.42	LC515614
5	+	-	-	-	+	+	+	+	A	Hungatella effluvii	99.04	LC515547
16	+/-	-	-	-	-	+	+	-	ACG	Mediterraneibacter faecis	99.88	LC515558
17	+	-	-	-	-	+	+	-	E	Ruminococcus lactaris	99.41	LC515559
21	+/-	+	+	-	-	-	+	-	BCE	Ruminococcus gnavus	99.86	LC515563
70	-	-	-	-	-	-	-	-	C	Mediterraneibacter glycyrrhizinilyticus	99.58	LC515607
104	+	-	-	+	+	-	-	-	E	Mediterraneibacter faecis	95.68	LC515615
8	+	-	+	-	-	+	+	-	G	Roseburia hominis	93.88	LC515550
23	+	-	-	+	-	-	-	-	E	Roseburia faecis	99.35	LC515564
42	+	-	-	-	+	+	-	-	DF	Roseburia intestinalis	100	LC515583
105	+	-	-	-	-	-	+	-	D	Roseburia inulinivorans	99.41	LC515616
108	+	-	-	+	-	-	-	-	DE	Roseburia faecis	99.54	LC515618
2010	+	-	-	+	-	-	-	-	F	Roseburia hominis	99.29	LC515636
56	+	+	-	-	-	-	+	-	A	Anaerotruncus colihominis	100	LC515596
1012	+	-	-	-	-	-	+	-	A	Anaerotruncus massiliensis	99.71	LC515622
15	+	+	-	-	-	-	-	-	F	Dysosmobacter welbionis	100	LC515557
55	+	-	-	-	-	-	+	-	D	Eubacterium siraeum	99.93	LC515595
3	+	-	-	-	-	-	+	+	A	Neglecta timonensis	100	LC515545
9	+	+	+	-	+	-	+	-	ACFG	Intestinimonas butyriciproducens	99.93	LC515551
28	+	+	-	-	-	-	+	+	DG	Flavonifractor plautii	99.71	LC515569
1013	+	-	-	-	-	-	+	-	D	Intestinimonas massiliensis	99.71	LC515623
39	+	-	-	+	+	+	-	-	CDG	Intestinibacter bartlettii	99.71	LC515580
7	+/-	+	+	-	+	+	+	+	BDE	Paeniclostridium sordellii	99.63	LC515549
206	+	+	-	-	+	-	+	-	F	Paraclostridium benzoelyticum	99.93	LC515632
51	-	-	-	-	-	-	-	-	E	Absiella argi	99.41	LC515592
26	-	-	-	-	-	-	-	-	G	Coprobacillus cateniformis	100	LC515567
40	-	-	-	-	-	-	-	-	C	Faecalibacillus intestinalis	100	LC515581
72	-	-	-	-	-	-	-	-	D	Holdemanella biformis	99.35	LC515609
19	+	+	+	-	-	-	+	-	CFG	Turicibacter sanguinis	99.35	LC515561
69	-	-	-	-	-	-	-	-	C	Acidaminococcus intestini	99.93	LC515606
54	-	-	-	-	-	-	-	-	DE	Megamonas funiformis	99.5	LC515594
47	-	-	-	-	-	-	-	-	AF	Megasphaera massiliensis	99.71	LC515588
31	+	-	-	-	-	+	-	-	C	Enterobacter hormaechei subsp. hoffmannii	99.65	LC515572
34	+	-	+	-	-	-	-	-	C	Acinetobacter radioresistens	99.86	LC515575
68	+	-	-	-	-	+	-	-	C	Pseudomonas plecoglossicida	99.78	LC515605
*; A (24 y, female), B (24 y, male), C (21 y, female), D (32 y, male), E (27 y, male), F (24 y, female), G (24 y, female)
